# Supplementary material for: Characterising the Gut Microbiomes in Wild and Captive Short-Beaked Echidnas Reveals Diet-Associated Changes
Source: Front Microbiol. 2022 Jun 30;13:687115. doi: 10.3389/fmicb.2022.687115 (PMC9279566; doi:10.3389/fmicb.2022.687115)
Supplement: Supplementary file 1 [file Data_Sheet_1.ZIP]

Archive with 5 entries (5 files):
- SupFile1_wild_unweighted_unifrac_emperor.qzv
- SupFile2_taxa-bar-plots-filtered.qzv
- SupFile3_all_unweighted_unifrac_emperor.qzv
- SupFile4_taxa-bar-plot-diet-grouped.qzv
- SupFile5_captive_unweighted_unifrac_emperor.qzv
